# Supplementary material for: Structure of Ddn, the Deazaflavin-Dependent Nitroreductase from Mycobacterium tuberculosis Involved in Bioreductive Activation of PA-824
Source: Structure. 2012 Jan 11;20(1-2):101–12. doi: 10.1016/j.str.2011.11.001 (PMC3267046; doi:10.1016/j.str.2011.11.001)
Supplement: Table S1. Constructs for Ddn and Homologous Proteins Used in This Study [file mmc2.zip]

Archive with 1 entries (1 files):
- stfode_2319_mmc2.xlsx
