# Supplementary material for: Structure of Ddn, the Deazaflavin-Dependent Nitroreductase from Mycobacterium tuberculosis Involved in Bioreductive Activation of PA-824
Source: Structure. 2012 Jan 11;20(1-2):101–12. doi: 10.1016/j.str.2011.11.001 (PMC3267046; doi:10.1016/j.str.2011.11.001)
Supplement: Table S1. Constructs for Ddn and Homologous Proteins Used in This Study [file mmc2.zip › stfode_2319_mmc2.xlsx]

## Sheet: Sheet1
	Vector	Protein	Mutation	Yield (mg/L)	AnSEC Score1	Active?	Trays Set	Protein Crystals?	Structure?
Fusion Constructs											1 AnSEC is scored subjectively as 1 for all aggregate, 2 for multiple species, 3 for a peak with the correct apparent mass predominating, 4 for monodispersed of correct size.
	SpeedET	Ddn	C-terminal His6	<<5
	pGEX	Ddn	GST-fusion	25
	SpeedET	Ddn	N-terminal His6	5	1
	pUb	Ddn	Ubiquitin-fusion	25	1
	pMal	Ddn	MBP-fusion	25	1		yes	no
Homologous proteins
	SpeedET	nfa18080 (YP_118018)2		20	4		yes	yes	yes		2 Synthetic sequences for nfa33440: ATGCGTATGAGCTCTACAGGGGAGTATGTGCCGAGTCCGTCAGAGTGGATTGGAAACCAAGTTGCCCAATACGAAGCCTCCGATGGGGCAGAGGCCGGTGAGTTCGACGGTCGCCCGCTGGTAATTCTGACGACTGTAGGGCGTAAAACAGGCGCGCTGCGCAAGACCCCGGTGATGCGTGTTGAACATGATGGTCGCTATGCCGTCGTAGCATCGCAGGGCGGTGCTCCGACGCACCCTGCATGGTACTTTAATCTGGTAGCCGACCCGCGTGCACAACTGCGCGATAAAGACGCTGTTCTGAGCGTCGTGGCGCGTGAACTGGCCGGTCCTGAGCGCGCGGAATGGTGGGAACGTGCCGTA…
	SpeedET	nfa33440 (YP_119555)2		30	4		yes	yes	yes
Surface Entropy Reduction
	pMal	Ddn	E103A-K104A-E105A	<<5
	SpeedET	Ddn	E103A-K104A-E105A	<<5
	SpeedET	Ddn	E103D-K104D-E105A	<<5
	SpeedET	Ddn	E117A-E118A	<<5
	SpeedET	Ddn	E83A
	SpeedET	Ddn	E83A-K84A	<<5
	SpeedET	Ddn	E83A-K84D	<<5
pI shift/Remove basic residues
	SpeedET	Ddn	R7E	<<5
	SpeedET	Ddn	R23A	<<5
	SpeedET	Ddn	R23A-R30A	<<5
	SpeedET	Ddn	R23A-R30D	<<5
	SpeedET	Ddn	R23D-R30A	<<5
	SpeedET	Ddn	R23D-R30D	<<5
	SpeedET	Ddn	R30E-R31S	<<5
	SpeedET	Ddn	R30L-R31E	<<5
	SpeedET	Ddn	R31D	<<5
	SpeedET	Ddn	K43D	<<5
Truncations
	SpeedET	Ddn	CΔ20	<<5
	SpeedET	Ddn	CΔ16	<<5
	SpeedET	Ddn	CΔ6	<<5
	SpeedET	Ddn	CΔ3	<<5
	SpeedET	Ddn	NΔ10	<<5
	SpeedET	Ddn	NΔ13	<<5
	SpeedET	Ddn	NΔ16	2011-05-10
	SpeedET	Ddn	NΔ20	2011-05-10	1
	SpeedET	Ddn	NΔ23	28	1
	SpeedET	Ddn	NΔ26	68	3		yes	no
	SpeedET	Ddn	NΔ30	>10	4		yes	yes	yes
	SpeedET	Ddn	NΔ33	>10	4		yes	yes	yes
	SpeedET	Ddn	NΔ35	>10			yes	no
	SpeedET	Ddn	NΔ40	>10	4		yes	yes	yes
	SpeedET	Ddn	NΔ44	>10	3
	SpeedET	Ddn	NΔ46	2011-05-10	4
	SpeedET	Ddn	NΔ51	<<5
Removing critical residues from truncation series
	SpeedET	Ddn	Δ14-22	2011-05-10		no
	SpeedET	Ddn	Δ14-30	47		no	yes	no
	SpeedET	Ddn	Δ23-30		1
Removing Cysteine
	SpeedET	Ddn	C149L	<<5
	SpeedET	Ddn	C149S	<<5
Removing hydrophobic helix surface
	SpeedET	Ddn	F16D	<<5
	SpeedET	Ddn	F17A	<<5
	SpeedET	Ddn	I18A	<<5
	SpeedET	Ddn	I18D	<<5
	SpeedET	Ddn	W20A	<<5
	SpeedET	Ddn	I24A	<<5
	SpeedET	Ddn	I24A-M28D	<<5
	SpeedET	Ddn	W27A	<<5
	SpeedET	Ddn	M28A	<<5
	SpeedET	Ddn	F16A	2011-05-10		low
	SpeedET	Ddn	F17D	2011-05-10		no
	SpeedET	Ddn	W20D	2011-05-10		no
	SpeedET	Ddn	I24A-M28A	2011-05-10	1
	SpeedET	Ddn	I24A-W27A	12
	SpeedET	Ddn	I24A-W27D	12
	SpeedET	Ddn	W27D	2011-05-10
	SpeedET	Ddn	F16A-F17D	15		no	yes	no
Combining favorable mutations
	SpeedET	Ddn	F16A-F17A
	SpeedET	Ddn	F16A-F17D-I24A		1
	SpeedET	Ddn	F16A-F17D-W20E	<<5
	SpeedET	Ddn	I24A-W27D-M28A	<<5
	SpeedET	Ddn	W20D-I24A-M28A	<<5
	SpeedET	Ddn	W20D-I24A-W27D	<<5
	SpeedET	Ddn	W20D-I24A-W27D-M28A	<<5		no
	SpeedET	Ddn	F16A-F17D-I24A-M28A	39	3	no	yes	no
	SpeedET	Ddn	F16A-F17D-I24A-W27D	68	3	no	yes	no
	SpeedET	Ddn	F16A-F17D-I24A-W27D-M28A	<<5
	SpeedET	Ddn	F16A-F17D-W20D-I24A-M28A	60	3	no	yes	poor
	SpeedET	Ddn	F16A-F17D-W20D-I24A-W27D	2011-05-10	4	no	yes	poor
	SpeedET	Ddn	F16A-F17D-W20D-I24A-W27D-M28A	65	4	no	yes
Salt bridges to stabilize putative helix
	SpeedET	Ddn	D15E-W20E-I24K-N25E-Y29K		1
	SpeedET	Ddn	D15E-F16R-F17D-W20E-I24R-W27E		2
	SpeedET	Ddn	D15E-F16A-F17D-W20E-I24K-W27D		3
	SpeedET	Ddn	F16A-F17D-W20E-I24K-W27E		3
	SpeedET	Ddn	D15E-F16A-F17D-W20D-I24A-W27D		4	no
	SpeedET	Ddn	F16A-F17D-W20D-I24A-W27E		4	no
Additional mutations for activity studies
	pMal	Ddn	F16L
	pMal	Ddn	F16V
	pMal	Ddn	F16A	5
	pMal	Ddn	F17A	6
	pMal	Ddn	F17L
	pMal	Ddn	F17V
	pMal	Ddn	F16A-F17A
	pMal	Ddn	F16A-F17A-W20A
	SpeedET	Ddn	F16A-F17A-W20A	<0.1
	pMal	Ddn	I18A
	pMal	Ddn	K19A	0.07
	pMal	Ddn	W20F
	pMal	Ddn	W20L
	pMal	Ddn	W20A	6
	pMal	Ddn	M21A
	pMal	Ddn	S22A
	pMal	Ddn	S22V
	pMal	Ddn	R23A	7
	pMal	Ddn	I24A
	pMal	Ddn	W27A
	pMal	Ddn	M28A
	pMal	Ddn	R31D
	pMal	Ddn	F41L
	pMal	Ddn	F41A
	pMal	Ddn	Q42A
	pMal	Ddn	Q42L
	pMal	Ddn	K43D
	pMal	Ddn	Y65F
	pMal	Ddn	Y65L
	pMal	Ddn	Y65A	<0.1
	pMal	Ddn	A76G
	pMal	Ddn	A76E
	pMal	Ddn	S78A
	pMal	Ddn	K79L
	pMal	Ddn	Y130F
	pMal	Ddn	Y130L
	pMal	Ddn	Y130A
	pMal	Ddn	S132V
	pMal	Ddn	S132A
	pMal	Ddn	Y133F
	pMal	Ddn	Y133L
	pMal	Ddn	Y133A
	pMal	Ddn	D135N
	pMal	Ddn	D135A	insoluble
	pMal	Ddn	Y136F
	pMal	Ddn	Y136V
	pMal	Ddn	Y136L
	pMal	Ddn	R142A
	pMal	Ddn	R142L
	pMal	Ddn	I144L	insoluble
	pMal	Ddn	I144V
	pMal	Ddn	I144A
	pMal	Ddn	I144G
	pMal	Ddn	NΔ15
	pMal	Ddn	NΔ30
	SpeedET	nfa33440	NΔ32	41
	SpeedET	nfa33440	NΔ36	38
	SpeedET	nfa33440	S14V	0.07
	SpeedET	nfa33440	W16A
	SpeedET	nfa33440	F35A	35
	SpeedET	nfa33440	D36A
	SpeedET	nfa33440	M59A	8
	SpeedET	nfa33440	V70A	0.1
	SpeedET	nfa33440	S72A	0.07
	SpeedET	nfa33440	S72V	15
	SpeedET	nfa33440	Q73A	39
	SpeedET	nfa33440	Y124F	10
	SpeedET	nfa33440	Y124L
	SpeedET	nfa33440	T126V
	SpeedET	nfa33440	Y127F	24
	SpeedET	nfa33440	Y127L
	SpeedET	nfa33440	E129A	29
	SpeedET	nfa33440	Y130F	15
	SpeedET	nfa33440	Y130L
	SpeedET	nfa33440	R136A
	SpeedET	nfa33440	R136K
	SpeedET	nfa33440	R136Q	0.45
	SpeedET	nfa33440	I138A	0.25
